# Supplementary material for: Lignin-Containing Cellulose Nanofibrils from TEMPO-Mediated Oxidation of Date Palm Waste: Preparation, Characterization, and Reinforcing Potential
Source: Nanomaterials (Basel). 2022 Dec 26;13(1):126. doi: 10.3390/nano13010126 (PMC9824203; doi:10.3390/nano13010126)
Supplement: Supplementary file 1 [file nanomaterials-13-00126-s001.zip]

Archive with 1 entries (1 files):
- nanomaterials-2109730-supplementary.pdf
